# Supplementary material for: Adult mouse eIF2Bε Arg191His astrocytes display a normal integrated stress response in vitro
Source: Sci Rep. 2018 Feb 28;8:3773. doi: 10.1038/s41598-018-21885-x (PMC5830650; doi:10.1038/s41598-018-21885-x)
Supplement: Supplementary file 2 — Dataset 1 [file 41598_2018_21885_MOESM2_ESM.xlsx]

## Sheet: Blad1
Statistics
mRNA	wt			2b5ho			p-values
Trib3 4h	average	st.dev.	n	average	st.dev.	n	treatment	genotype*treatment
DMSO	1	0.709984	3	0.70348	0.38377	3
TM	16.563	6.61329	3	19.9084	5.20634	3	<0.001	0.477
DMSO	1	0.627361	4	0.735988	0.329371	3
TG	14.9131	13.0392	4	25.3469	6.80843	4	<0.001	0.346
DMSO	1	0.107103	3	0.992556	0.0654739	4
BTdCPU	1.83193	0.237368	3	1.97541	0.424062	3	<0.001	0.618
DMSO	1	0.29372	3	1.15974	0.325635	3
BEPP	3.27706	1.19974	3	3.27586	0.641292	3	0.001	0.856
DMSO	1	0.29372	3	1.15974	0.325635	3
CTT020312	5.98123	1.72355	3	5.31761	0.680162	3	<0.001	0.475
DMSO	1	0.0557242	3	0.923864	0.108602	3
HF	13.67	2.06369	3	13.0704	1.61857	3	<0.001	0.618
mRNA	wt			2b5ho			p-values
Xbp1s+u/u 4h	average	st.dev.	n	average	st.dev.	n	treatment	genotype*treatment
DMSO	1	0.0845156	3	0.859761	0.0608661	3
TM	18.1329	3.15967	3	15.6714	1.12834	3	<0.001	0.268
DMSO	1	0.104455	4	0.889691	0.0630622	4
TG	17.4	5.68442	4	13.3453	6.57652	4	<0.001	0.226
DMSO	1	0.0465574	3	0.966614	0.0527501	3
BTdCPU	0.974057	0.0676801	3	0.865612	0.0175162	3	0.057	0.214
DMSO	1	0.07731	3	0.854288	0.063225	3
BEPP	0.842189	0.030258	3	0.775729	0.0459895	3	0.008	0.274
DMSO	1	0.07731	3	0.854288	0.063225	3
CTT020312	0.691203	0.0899595	3	0.77448	0.0326938	3	0.001	0.022
DMSO	1	0.202323	3	0.736313	0.0247998	3
HF	0.394807	0.0434248	4	0.435632	0.042897	4	0.001	0.625
mRNA	wt			2b5ho			p-values
Pdia4 4h	average	st.dev.	n	average	st.dev.	n	treatment	genotype*treatment
DMSO	1	0.102428	3	1.24832	0.122956	3
TM	4.65	0.285002	3	4.84939	0.828427	3	<0.001	0.938
DMSO	0.913276	0.0744893	4	1.14349	0.138261	4
TG	3.50815	3.29111	4	4.84217	0.747467	4	<0.001	0.691
DMSO	1	0.12545	3	0.978702	0.109035	3
BTdCPU	1.1761	0.136767	3	0.991922	0.15812	3	0.251	0.321
DMSO	1	0.0304861	3	0.953297	0.0267507	3
BEPP	1.02287	0.10497	3	0.965125	0.0204849	3	0.621	0.868
DMSO	1	0.0304861	3	0.953297	0.0267507	3
CTT020312	1.02231	0.0819343	3	0.786485	0.11535	3	0.128	0.056
DMSO	1	0.191985	3	1.0286	0.222516	3
HF	0.756329	0.0865414	3	0.894814	0.105275	3	0.001	0.625
mRNA	wt			2b5ho
Ddit3 4h	average	st.dev.	n	average	st.dev.	n	p-values
DMSO	1	0.389477	3	0.933592	0.313037	3	treatment	genotype*treatment
TM	3.33373	1.07276	3	3.28539	1.45139	3	0.002	0.987
DMSO	0.962506	0.384776	4	0.896711	0.305826	4
TG	2.35483	2.46684	4	4.62102	2.15513	4	0.005	0.247
DMSO	1	0.109364	3	0.876972	0.11056	3
BTdCPU	1.52435	0.275566	3	1.53349	0.101278	3	<0.001	0.509
DMSO	1	0.225712	3	1.03363	0.22639	3
BEPP	2.53058	1.13252	3	2.58323	0.920275	3	0.007	0.982
DMSO	1	0.225712	3	1.03363	0.22639	3
CTT020312	6.84635	3.44675	3	6.5496	1.66857	3	0.001	0.886
DMSO	1	0.155762	3	0.709617	0.148768	3
HF	9.14632	1.29969	3	7.7892	0.848681	3	<0.001	0.886
protein synthesis	wt			2b5ho			p-values
AHA 4h	average	st.dev.	n	average	st.dev.	n	treatment	genotype*treatment
DMSO	100	27.9478	3	153.746	25.3819	3
TM	49.764	4.03346	3	63.2941	7.47908	3	<0.001	0.109
DMSO	100	20.6779	3	121.742	33.5135	3
TG 1µM	46.3876	6.11734	3	55.7731	7.91392	3	0.001	0.304
DMSO	100	15.5778	5	98.6229	13.9442	5
TG 0.3µM	60.8724	9.3535	5	41.6994	6.26352	5	<0.001	0.118
DMSO	100	7.85411	3	100.448	10.1306	5
BTdCPU	73.3924	10.7836	3	74.0503	7.95604	5	<0.001	0.084
DMSO	100	16.6395	3	103.614	14.263	3
BEPP	91.434	10.9344	3	97.1854	10.1787	3	0.853	0.921
DMSO	100	50.232	4	74.1175	14.1893	4
CTT020312	51.0449	28.1508	4	55.3187	30.1507	4	0.063	0.379
DMSO	100	11.4085	3	74.1864	9.30802	3
HF	57.1727	6.06549	3	41.4801	11.246	3	<0.001	0.39
mRNA	wt			2b5ho			p-values
Trib3 16h	average	st.dev.	n	average	st.dev.	n	treatment	genotype*treatment
DMSO	1	0.159577	3	1.83399	1.34627	3
TM	47.2503	11.8422	3	39.8722	13.7528	3	<0.001	0.455
TG	54.7956	17.7787	3	42.2366	10.8409	3	<0.001	0.297
mRNA	wt			2b5ho			p-values
Xbp1s+u/u 16h	average	st.dev.	n	average	st.dev.	n	treatment	genotype*treatment
DMSO	1	0.254864	3	1.03372	0.419817	3
TM	17.2952	8.87697	3	20.425	10.1214	3	0.002	0.700
TG	23.0535	5.07926	3	37.8868	16.9758	3	<0.001	0.184
mRNA	wt			2b5ho			p-values
Pdia4 16h	average	st.dev.	n	average	st.dev.	n	treatment	genotype*treatment
DMSO	1	0.14931	3	0.866593	0.160266	3
TM	10.8822	1.32284	3	8.34989	1.2791	3	<0.001	0.056
TG	13.1828	3.92663	3	9.41327	1.06146	3	<0.001	0.161
mRNA	wt			2b5ho			p-values
Ddit3 16h	average	st.dev.	n	average	st.dev.	n	treatment	genotype*treatment
DMSO	1	0.10143	3	0.920072	0.0601866	3
TM	44.0095	8.58855	3	35.8175	7.2311	3	<0.001	0.245
TG	56.6978	8.77979	3	42.4356	2.16135	3	<0.001	0.024
mRNA	wt			2b5ho			p-values
Trib3 24h	average	st.dev.	n	average	st.dev.	n	treatment	genotype*treatment
DMSO	1	0.220374	3	0.911842	0.267012	3
TG	45.3614	12.1435	3	47.8418	16.8156	3	<0.001	0.839
TG+ 24h	48.5033	13.3656	3	47.6788	13.3814	3	<0.001	0.949
TG+72h	21.1793	3.13478	3	15.6885	7.42684	3	<0.001	0.280
mRNA	wt			2b5ho			p-values
Xbp1s+u/u 24h	average	st.dev.	n	average	st.dev.	n	treatment	genotype*treatment
DMSO	1	0.0230375	3	0.884751	0.160633	3
TG	12.1602	3.90608	3	8.98035	4.41157	3	<0.001	0.393
TG+ 24h	5.26794	0.736806	3	4.22478	1.14081	3	<0.001	0.274
TG+72h	3.03	1.45041	3	2.53205	1.23078	3	0.01	0.735
mRNA	wt			2b5ho			p-values
Pdia4 24h	average	st.dev.	n	average	st.dev.	n	treatment	genotype*treatment
DMSO	1	0.169904	3	0.914933	0.12891	3
TG	15.7863	7.04288	3	20.2803	10.6044	3	0.002	0.549
TG+ 24h	16.3224	1.94345	3	16.4578	2.20777	3	<0.001	0.899
TG+72h	6.63437	3.93152	3	3.94732	0.906509	3	0.006	0.298
mRNA	wt			2b5ho			p-values
Ddit3 24h	average	st.dev.	n	average	st.dev.	n	treatment	genotype*treatment
DMSO	1	0.358228	3	0.82847	0.225074	3
TG	50.4162	19.489	3	52.8897	22.0905	3	<0.001	0.879
TG+ 24h	33.8086	7.75571	3	33.2066	7.45932	3	<0.001	0.944
TG+72h	20.2465	11.2719	3	14.2246	8.42164	3	0.004	0.492
cell viabillity	wt			2b5ho			p-values
24h	average	st.dev.	n	average	st.dev.	n	treatment	genotype*treatment
DMSO	100	5.04823	3	100	11.0137	3
TM	89.4304	3.65818	3	89.0307	8.03429	3	0.038	0.964
TG	89.6607	8.10161	3	92.3984	15.8637	3	0.187	0.831
BEPP	88.1871	12.3493	3	83.2509	9.02231	3	0.035	0.673
DMSO	100	2.27524	3	100	10.1206	3
BTdCPU	90.4184	9.67458	3	95.7752	6.24467	3	0.161	0.566
HF	94.8852	7.58582	3	97.2314	7.45916	3	0.385	0.791
cell viabillity	wt			2b5ho			p-values
96h	average	st.dev.	n	average	st.dev.	n	treatment	genotype*treatment
DMSO	100	10.0708	3	100	6.30128	3
TM	24.6176	1.17723	3	23.4144	3.62311	3	<0.001	0.872
TM+rec	55.2689	7.00278	3	49.9719	1.09529	3	<0.001	0.526
TG	31.4978	6.8722	3	28.8127	2.92789	3	<0.001	0.749
TG+rec	39.5339	4.00308	3	36.6422	5.97329	3	<0.001	0.728
DMSO	100	4.35082	3	100	6.36783	3
BEPP	98.2663	6.20608	3	87.1109	9.49768	3	0.102	0.197
BEPP+rec	101.795	6.36833	3	92.772	6.22556	3	0.447	0.221
DMSO	100	10.5982	3	100	11.5773	3
BTdCPU	91.2518	8.54357	3	94.4962	7.2257	3	0.236	0.778
BTdCPU+rec	104.238	9.47031	3	96.9482	10.4609	3	0.925	0.566
HF	96.112	4.87626	3	93.4434	9.95932	3	0.374	0.815
HF+rec	100.609	7.39122	3	94.3939	4.07032	3	0.640	0.562
cell viabillity	wt			2b5ho			p-values
CCT	average	st.dev.	n	average	st.dev.	n	treatment	genotype*treatment
DMSO	100	1.10562	2	100	2.28467	3
CCT 4h	54.7391	4.30052	2	60.1902	14.8903	3	0.004	0.807
CCT24	46.401	4.84802	2	39.1127	19.0384	3	<0.001	0.265
CCT96	0.189367	0.0423043	2	0.189203	0.0394317	3	<0.001	0.345
CCT+rec	11.5089	3.55636	2	19.6646	26.9251	3	<0.001	0.426
Protein	wt			2b5ho			p-values
ATF4 4h	average	st.dev.	n	average	st.dev.	n	treatment	genotype*treatment
DMSO	0.638407	0.554427	3	1.23721	1.57287	3
HF 3.3nM	4.14609	3.33429	2	7.66307	9.08526	2	<0.001	0.581
HF 10nM	40.9115	29.3162	2	28.9736	23.5966	2	0.265	0.725
TG	137.673	71.4593	3	114.015	14.3691	3	0.065	0.656
